# Supplementary material for: NF-κB mediates the transcription of mouse calsarcin-1 gene, but not calsarcin-2, in C2C12 cells
Source: BMC Mol Biol. 2007 Mar 6;8:19. doi: 10.1186/1471-2199-8-19 (PMC1828060; doi:10.1186/1471-2199-8-19)
Supplement: Additional File 1 — Oligonucleotides. Oligonucleotides used as primers for vector construction and RT-PCR, and as probes for EMSA. [file 1471-2199-8-19-S1.xls]

## Sheet: Sheet1
Name	Sequencea	Positionb
primers for vector construction
pCS1-144R	CTCGAGCTGACTCAAACAGGGGACTG	(-144,-163)
pCS1-2554L	ACGCGTAGTGTGTGCTTCCATTCTCC	(-2554, -2535)
pCS1-1954L	ACGCGTGCTCCTTCTGCTCCAGTTGA	(-1954, -1935)
pCS1-1206L	ACGCGTGCCAGGTGAATTGGGAAGTG	(-1206, -1187)
pCS1-926L	ACGCGTCTCTCTTTATATTCCCATTC	(-926, -907)
pCS1-554L	ACGCGTCCCTGAAAGATAGCAAGTGT	(-554, -535)
pCS1-427L	ACGCGTTATGGGATAAGAACTACATC	(-427, -408)
pCS1-337L	ACGCGTCAGGCCCAGTGAATGAATAT	(-337, -318)
pCS1-244L	ACGCGTGGAAGATATGAGTAGCTAAA	(-244, -225)
pCS1-199L	ACGCGTTGATGTCAGCTGGATGCCAG	(-199, -180)
pCS2-67R	CTCGAGAGGACTAAGCTGCAGTGACT	(-67, -86)
pCS2-2478L	ACGCGTGGTCTTTTCTAGCCCATTGT	(-2478, -2454)
pCS2-1859L	ACGCGTCCCCGTTTCCTTGGTTTAG	(-1859, -1840)
pCS2-1166L	ACGCGTCACCAGAAGAGGGCATCAGA	(-1166, -1147)
pCS2-561L	ACGCGTAAGTTAGAAGCAATGCCACT	(-561, -542)
pCS2-482L	ACGCGTCTCATGGGTCCCCTCCAGCC	(-482, -463)
pCS2-333L	ACGCGTGAAGGCAAGGAGGAGGCACA	(-333, -314)
pCS2-185L	ACGCGTCATTTGAGCTGCTTGTGTTC	(-185, -166)
primers for RT-PCR
CS1RT1L	GCTGGATGCCAGTCTTCTCA	(-191, -172)
CS1RT2L	TCTCAGAAAGGCTCAGTCCC	(-176, -157)
CS1RT3L	AAGGCTCAGTCCCCTGTTTG	(-169, -150)
CS1RT4L	GTTTGAGTCAGATCGAGGGA	(-154, -135)
CS1RTR	TGGAATATGACGGCACTTGG	(-77, -96)
CS2RT1L	CTCTAGTCACTGCAGCTTAG	(-90, -71)
CS2RT2L	ACTGCAGCTTAGTCCTCCGA	(-82, -63)
CS2RT3L	TAGTCCTCCGAAGCTGCTGG	(-74, -54)
CS2RT4L	AGAGCCGACCACCAACTGAG	(-44, -25)
CS2RTR	AGAGTGGCATGGTGGAGGTG	(+10, -10)
CS1realtimePL	GCCAAAGGGGTGGGTATCT	(+705, +723)
CS1realtimePR	TGCCCTAAGCAGACCAACAG	(+841, +860)
CS2realtimePL	ACCGAGGCTCCAAGATGTTC	(+161, +180)
CS2realtimePR	CAGAGCCCTGCTGATGACG	(+403, +385)
β-actinPL	AGACTTCGAGCAGGAGATGG
β-actinPR	CACTGTGTTGGCATAGAGGT
Oligonucleotide probes for EMSA
NF-κB CS1	TTGGCTGTGGTACTTTCCAACGGAA	(-384, -360)
NF-κB CS2	GCCACTGTGAAAATTTCCATCCTAT	(-547, -523)
NF-κB consensus	TCAGAGGGGACTTTCCGAGAGG
aThe restriction enzyme recognition sites for MluI or XhoI are underlined.
bPositions are relative to the translation start codon.
